# Supplementary material for: An approach of gene regulatory network construction using mixed entropy optimizing context-related likelihood mutual information
Source: Bioinformatics. 2022 Nov 7;39(1):btac717. doi: 10.1093/bioinformatics/btac717 (PMC9805593; doi:10.1093/bioinformatics/btac717)
Supplement: btac717_Supplementary_Data [file btac717_supplementary_data.zip]

Archive with 5 entries (4 files):
- btac717_Supplementary_Data/
- btac717_Supplementary_Data/Result of DREAM datasets.xlsx
- btac717_Supplementary_Data/Result of Ecoli datasets.xlsx
- btac717_Supplementary_Data/Result of Human datasets.xlsx
- btac717_Supplementary_Data/Supplement.docx
