# Supplementary material for: An approach of gene regulatory network construction using mixed entropy optimizing context-related likelihood mutual information
Source: Bioinformatics. 2022 Nov 7;39(1):btac717. doi: 10.1093/bioinformatics/btac717 (PMC9805593; doi:10.1093/bioinformatics/btac717)
Supplement: btac717_Supplementary_Data [file btac717_supplementary_data.zip › btac717_Supplementary_Data/Result of DREAM datasets.xlsx]

## Sheet: size50
Size50-Ecoil1-heterozygous
Method	TP	FP	TN	FN	TPR	PPV	F1-score	FPR	ACC	MCC	AUPR	AUC
ARACNE	14	186	2140	110	0.1129	0.07	0.0864	0.08	0.8792	0.0264	0.0593	0.5152
CLR	62	1358	968	62	0.5	0.0437	0.0803	0.5838	0.4204	-0.0372	0.0475	0.4682
MRNET	62	1384	942	62	0.5	0.0429	0.079	0.595	0.4098	-0.0423	0.0489	0.4691
GENIE3-RF-sqrt	82	1362	964	42	0.6613	0.0568	0.1046	0.5856	0.4269	0.0337	0.0865	0.5862
GENIE3-RF-all	83	1361	965	41	0.6694	0.0575	0.1059	0.5851	0.4278	0.0375	0.0803	0.5966
CMI2NI	20	132	2194	104	0.1613	0.1316	0.1449	0.0567	0.9037	0.095	0.1308	0.5542
NARROMI	19	185	2141	105	0.1532	0.0931	0.1159	0.0795	0.8816	0.0585	0.1263	0.539
BiXGBoost	80	1364	962	44	0.6452	0.0554	0.102	0.5864	0.4253	0.0262	0.071	0.5579
PIDC	76	1240	1086	48	0.612903	0.0577508	0.105556	0.533104	0.474286	0.0350816	0.0582427	0.551577
MEOMI	76	1368	958	48	0.6129	0.0526	0.0969	0.5881	0.422	0.011	0.1339	0.5707
Size50-Ecoil1-null-mutants
Method	TP	FP	TN	FN	TPR	PPV	F1-score	FPR	ACC	MCC	AUPR	AUC
ARACNE	30	132	2194	94	0.2419	0.1852	0.2098	0.0567	0.9078	0.1634	0.1382	0.5924
CLR	114	1240	1086	10	0.9194	0.0842	0.1543	0.5331	0.4898	0.1703	0.1441	0.7874
MRNET	112	1228	1098	12	0.9032	0.0836	0.153	0.5279	0.4939	0.1653	0.1338	0.7502
GENIE3-RF-sqrt	103	1081	1245	21	0.8306	0.087	0.1575	0.4647	0.5502	0.1605	0.1965	0.7882
GENIE3-RF-all	104	1080	1246	20	0.8387	0.0878	0.159	0.4643	0.551	0.1642	0.1678	0.7797
CMI2NI	76	116	2210	48	0.6129	0.3958	0.481	0.0499	0.9331	0.4592	0.451	0.7872
NARROMI	47	102	2224	77	0.379	0.3154	0.3443	0.0439	0.9269	0.3074	0.3805	0.6729
BiXGBoost	96	1088	1238	28	0.7742	0.0811	0.1468	0.4678	0.5445	0.1344	0.1423	0.7194
PIDC	110	1074	1252	14	0.887097	0.0929054	0.168196	0.461737	0.555918	0.186586	0.126961	0.782528
MEOMI	104	1080	1246	20	0.8387	0.0878	0.159	0.4643	0.551	0.1642	0.3941	0.8422
Size50-Ecoil2-heterozygous
Method	TP	FP	TN	FN	TPR	PPV	F1-score	FPR	ACC	MCC	AUPR	AUC
ARACNE	2	182	2104	162	0.0122	0.0109	0.0115	0.0796	0.8596	-0.0639	0.0386	0.4665
CLR	102	1408	878	62	0.622	0.0675	0.1219	0.6159	0.4	0.0031	0.0671	0.5073
MRNET	98	1432	854	66	0.5976	0.0641	0.1157	0.6264	0.3886	-0.0149	0.0636	0.4931
GENIE3-RF-sqrt	99	1351	935	65	0.6037	0.0683	0.1227	0.591	0.422	0.0064	0.087	0.5376
GENIE3-RF-all	92	1358	928	72	0.561	0.0634	0.114	0.5941	0.4163	-0.0168	0.0763	0.5033
CMI2NI	18	158	2128	146	0.1098	0.1023	0.1059	0.0691	0.8759	0.0393	0.1128	0.522
NARROMI	22	163	2123	142	0.1341	0.1189	0.1261	0.0713	0.8755	0.0594	0.2005	0.5335
BiXGBoost	97	1353	933	67	0.5915	0.0669	0.1202	0.5919	0.4204	-0.0002	0.0805	0.5328
PIDC	114	1336	950	50	0.695122	0.0786207	0.141264	0.584427	0.434286	0.0562865	0.0849823	0.577166
MEOMI	108	1342	944	56	0.6585	0.0745	0.1338	0.5871	0.4294	0.0363	0.1265	0.5833
Size50-Ecoil2-null-mutants
Method	TP	FP	TN	FN	TPR	PPV	F1-score	FPR	ACC	MCC	AUPR	AUC
ARACNE	16	144	2142	148	0.0976	0.1	0.0988	0.063	0.8808	0.035	0.0834	0.517
CLR	146	1332	954	18	0.8902	0.0988	0.1778	0.5827	0.449	0.1571	0.1455	0.7365
MRNET	142	1318	968	22	0.8659	0.0973	0.1749	0.5766	0.4531	0.1473	0.1047	0.6752
GENIE3-RF-sqrt	143	1181	1105	21	0.872	0.108	0.1922	0.5166	0.5094	0.1782	0.2946	0.7929
GENIE3-RF-all	145	1179	1107	19	0.8841	0.1095	0.1949	0.5157	0.511	0.1847	0.2433	0.7841
CMI2NI	92	162	2124	72	0.561	0.3622	0.4402	0.0709	0.9045	0.4018	0.3977	0.7514
NARROMI	42	92	2194	122	0.2561	0.3134	0.2819	0.0402	0.9127	0.2372	0.3072	0.6111
BiXGBoost	136	1188	1098	28	0.8293	0.1027	0.1828	0.5197	0.5037	0.1552	0.2145	0.7534
PIDC	140	1184	1102	24	0.853659	0.10574	0.188172	0.517935	0.506939	0.168356	0.124133	0.700937
MEOMI	140	1184	1102	24	0.8537	0.1057	0.1882	0.5179	0.5069	0.1684	0.3958	0.8391
Size50-Yeast1-heterozygous
Method	TP	FP	TN	FN	TPR	PPV	F1-score	FPR	ACC	MCC	AUPR	AUC
ARACNE	12	170	2126	142	0.0779	0.0659	0.0714	0.074	0.8727	0.0036	0.0648	0.5022
CLR	104	1418	878	50	0.6753	0.0683	0.1241	0.6176	0.4008	0.0289	0.0659	0.53
MRNET	104	1400	896	50	0.6753	0.0691	0.1255	0.6098	0.4082	0.0327	0.0662	0.5302
GENIE3-RF-sqrt	102	1350	946	52	0.6623	0.0702	0.127	0.588	0.4278	0.0367	0.0926	0.5733
GENIE3-RF-all	110	1342	954	44	0.7143	0.0758	0.137	0.5845	0.4343	0.0641	0.0872	0.5734
CMI2NI	20	142	2154	134	0.1299	0.1235	0.1266	0.0618	0.8873	0.0664	0.1038	0.5346
NARROMI	24	175	2121	130	0.1558	0.1206	0.136	0.0762	0.8755	0.0707	0.1723	0.5407
BiXGBoost	95	1357	939	59	0.6169	0.0654	0.1183	0.591	0.422	0.0128	0.0758	0.5323
PIDC	90	1294	1002	64	0.584416	0.0650289	0.117035	0.563589	0.445714	0.0101958	0.097488	0.531155
MEOMI	106	1346	950	48	0.6883	0.073	0.132	0.5862	0.431	0.0504	0.0857	0.5787
Size50-Yeast1-null-mutants
Method	TP	FP	TN	FN	TPR	PPV	F1-score	FPR	ACC	MCC	AUPR	AUC
ARACNE	40	126	2170	114	0.2597	0.241	0.25	0.0549	0.902	0.1978	0.1823	0.6035
CLR	132	1216	1080	22	0.8571	0.0979	0.1758	0.5296	0.4947	0.1598	0.2768	0.7984
MRNET	130	1230	1066	24	0.8442	0.0956	0.1717	0.5357	0.4882	0.1506	0.206	0.7736
GENIE3-RF-sqrt	140	984	1312	14	0.9091	0.1246	0.2191	0.4286	0.5927	0.234	0.3618	0.849
GENIE3-RF-all	138	986	1310	16	0.8961	0.1228	0.216	0.4294	0.591	0.2273	0.348	0.8531
CMI2NI	78	80	2216	76	0.5065	0.4937	0.5	0.0348	0.9363	0.466	0.4493	0.7372
NARROMI	44	90	2206	110	0.2857	0.3284	0.3056	0.0392	0.9184	0.2631	0.3338	0.6264
BiXGBoost	121	1003	1293	33	0.7857	0.1077	0.1894	0.4368	0.5771	0.1699	0.2075	0.748
PIDC	120	1004	1292	34	0.779221	0.106762	0.187793	0.437282	0.576327	0.166548	0.140313	0.716051
MEOMI	140	984	1312	14	0.9091	0.1246	0.2191	0.4286	0.5927	0.234	0.4062	0.8643
Size50-Yeast2-heterozygous
Method	TP	FP	TN	FN	TPR	PPV	F1-score	FPR	ACC	MCC	AUPR	AUC
ARACNE	26	164	1966	294	0.0813	0.1368	0.102	0.077	0.8131	0.0054	0.1337	0.5023
CLR	224	1246	884	96	0.7	0.1524	0.2503	0.585	0.4522	0.0791	0.1505	0.5662
MRNET	222	1224	906	98	0.6938	0.1535	0.2514	0.5746	0.4604	0.0816	0.1521	0.5699
GENIE3-RF-sqrt	212	1188	942	108	0.6625	0.1514	0.2465	0.5577	0.471	0.0713	0.1573	0.5672
GENIE3-RF-all	214	1186	944	106	0.6688	0.1529	0.2488	0.5568	0.4727	0.0762	0.1502	0.5653
CMI2NI	32	134	1996	288	0.1	0.1928	0.1317	0.0629	0.8278	0.0497	0.1647	0.5187
NARROMI	29	175	1955	291	0.0906	0.1422	0.1107	0.0822	0.8098	0.0103	0.159	0.5049
BiXGBoost	205	1195	935	115	0.6406	0.1464	0.2384	0.561	0.4653	0.0542	0.1619	0.5587
PIDC	192	1182	948	128	0.6	0.139738	0.226682	0.55493	0.465306	0.0306025	0.133803	0.518351
MEOMI	218	1182	948	102	0.6813	0.1557	0.2535	0.5549	0.4759	0.086	0.1738	0.5844
Size50-Yeast2-null-mutants
Method	TP	FP	TN	FN	TPR	PPV	F1-score	FPR	ACC	MCC	AUPR	AUC
ARACNE	48	90	2040	272	0.15	0.3478	0.2096	0.0423	0.8522	0.1575	0.2619	0.5545
CLR	264	1120	1010	56	0.825	0.1908	0.3099	0.5258	0.52	0.2034	0.2908	0.7289
MRNET	258	1096	1034	62	0.8063	0.1905	0.3082	0.5146	0.5273	0.1977	0.2721	0.712
GENIE3-RF-sqrt	245	1041	1089	75	0.7656	0.1905	0.3051	0.4887	0.5445	0.1868	0.3207	0.7107
GENIE3-RF-all	246	1040	1090	74	0.7688	0.1913	0.3064	0.4883	0.5453	0.1893	0.324	0.7148
CMI2NI	108	126	2004	212	0.3375	0.4615	0.3899	0.0592	0.862	0.3191	0.3943	0.6415
NARROMI	57	82	2048	263	0.1781	0.4101	0.2484		0.8592	0.2034	0.3607	0.5711
BiXGBoost	231	1055	1075	89	0.7219	0.1796	0.2877	0.4953	0.5331	0.1529	0.2686	0.6629
PIDC	230	1056	1074	90	0.71875	0.178849	0.286426	0.495775	0.532245	0.150461	0.215171	0.637227
MEOMI	262	1024	1106	58	0.8188	0.2037	0.3263	0.4808	0.5584	0.2281	0.3902	0.7641
Size50-Yeast3-heterozygous
Method	TP	FP	TN	FN	TPR	PPV	F1-score	FPR	ACC	MCC	AUPR	AUC
ARACNE	26	152	1952	320	0.0751	0.1461	0.0992	0.0722	0.8073	0.0039	0.1458	0.502
CLR	240	1240	864	106	0.6936	0.1622	0.2629	0.5894	0.4506	0.0743	0.1679	0.5616
MRNET	246	1266	838	100	0.711	0.1627	0.2648	0.6017	0.4424	0.0783	0.1636	0.5625
GENIE3-RF-sqrt	219	1273	831	127	0.6329	0.1468	0.2383	0.605	0.4286	0.0199	0.1669	0.5386
GENIE3-RF-all	230	1262	842	116	0.6647	0.1542	0.2503	0.5998	0.4376	0.0463	0.159	0.5431
CMI2NI	48	156	1948	298	0.1387	0.2353	0.1745	0.0741	0.8147	0.0814	0.2214	0.5337
NARROMI	26	118	1986	320	0.0751	0.1806	0.1061	0.0561	0.8212	0.0282	0.1624	0.5096
BiXGBoost	212	1280	824	134	0.6127	0.1421	0.2307	0.6084	0.4229	0.0031	0.1542	0.5156
PIDC	176	1102	1002	170	0.508671	0.137715	0.216749	0.523764	0.480816	-0.0105227	0.135713	0.486288
MEOMI	236	1256	848	110	0.6821	0.1582	0.2568	0.597	0.4424	0.0607	0.2102	0.5646
Size50-Yeast3-null-mutants
Method	TP	FP	TN	FN	TPR	PPV	F1-score	FPR	ACC	MCC	AUPR	AUC
ARACNE	48	94	2010	298	0.1387	0.338	0.1967	0.0447	0.84	0.1402	0.26	0.5475
CLR	270	1246	858	76	0.7803	0.1781	0.29	0.5922	0.4604	0.1349	0.2654	0.6631
MRNET	258	1266	838	88	0.7457	0.1693	0.2759	0.6017	0.4473	0.1034	0.2441	0.6364
GENIE3-RF-sqrt	263	1131	973	83	0.7601	0.1887	0.3023	0.5375	0.5045	0.1565	0.3371	0.6945
GENIE3-RF-all	272	1122	982	74	0.7861	0.1951	0.3126	0.5333	0.5118	0.1778	0.325	0.7007
CMI2NI	96	120	1984	250	0.2775	0.4444	0.3416	0.057	0.849	0.2707	0.3848	0.6124
NARROMI	53	109	1995	293	0.1532	0.3272	0.2087	0.0518	0.8359	0.1421	0.2752	0.5521
BiXGBoost	235	1159	945	111	0.6792	0.1686	0.2701	0.5509	0.4816	0.0902	0.2164	0.5929
PIDC	260	1134	970	86	0.751445	0.186514	0.298851	0.538973	0.502041	0.149417	0.228238	0.642319
MEOMI	262	1132	972	84	0.7572	0.1879	0.3011	0.538	0.5037	0.1541	0.3441	0.6765

## Sheet: size100
Size100-Ecoil1-heterozygous
Method	TP	FP	TN	FN	TPR	PPV	F1-score	FPR	ACC	MCC	AUPR	AUC
ARACNE	6	318	9332	244	0.024	0.0185	0.0209	0.033	0.9432	-0.0079	0.0216	0.4953
CLR	158	6052	3598	92	0.632	0.0254	0.0489	0.6272	0.3794	0.0016	0.0256	0.5063
MRNET	156	6014	3636	94	0.624	0.0253	0.0486	0.6232	0.383	0.0003	0.0254	0.5035
GENIE3-RF-sqrt	156	5740	3910	94	0.624	0.0265	0.0508	0.5948	0.4107	0.0093	0.042	0.5576
GENIE3-RF-all	148	5748	3902	102	0.592	0.0251	0.0482	0.5956	0.4091	-0.0012	0.0373	0.5272
CMI2NI	14	96	9554	236	0.056	0.1273	0.0778	0.0099	0.9665	0.0689	0.0797	0.523
NARROMI	33	741	8909	217	0.132	0.0426	0.0645	0.0768	0.9032	0.0323	0.0921	0.5294
BiXGBoost	152	5744	3906	98	0.608	0.0258	0.0495	0.5952	0.4099	0.0041	0.0403	0.5386
PIDC	166	5730	3920	84	0.664	0.0281547	0.0540189	0.593782	0.412727	0.0224468	0.0287184	0.542262
MEOMI	148	5748	3902	102	0.592	0.0251	0.0482	0.5956	0.4091	-0.0012	0.0433	0.5314
Size100-Ecoil1-null-mutants
Method	TP	FP	TN	FN	TPR	PPV	F1-score	FPR	ACC	MCC	AUPR	AUC
ARACNE	30	296	9354	220	0.12	0.092	0.1042	0.0307	0.9479	0.0785	0.0694	0.5448
CLR	222	5530	4120	28	0.888	0.0386	0.074	0.5731	0.4386	0.1001	0.0717	0.7516
MRNET	222	5504	4146	28	0.888	0.0388	0.0743	0.5704	0.4412	0.1009	0.0638	0.7263
GENIE3-RF-sqrt	212	4434	5216	38	0.848	0.0456	0.0866	0.4595	0.5483	0.1221	0.2186	0.8155
GENIE3-RF-all	214	4432	5218	36	0.856	0.0461	0.0874	0.4593	0.5487	0.1247	0.1712	0.8174
CMI2NI	114	234	9416	136	0.456	0.3276	0.3813	0.0242	0.9626	0.3678	0.3315	0.7185
NARROMI	96	415	9235	154	0.384	0.1879	0.2523	0.043	0.9425	0.2418	0.3481	0.6765
BiXGBoost	184	4462	5188	66	0.736	0.0396	0.0752	0.4624	0.5426	0.086	0.1244	0.7265
PIDC	202	4444	5206	48	0.808	0.0434783	0.0825163	0.460518	0.546263	0.10924	0.0589482	0.720902
MEOMI	216	4430	5220	34	0.864	0.0465	0.0882	0.4591	0.5491	0.1273	0.3084	0.842
Size100-Ecoil2-heterozygous
Method	TP	FP	TN	FN	TPR	PPV	F1-score	FPR	ACC	MCC	AUPR	AUC
ARACNE	6	386	9276	232	0.0252	0.0153	0.019	0.04	0.9376	-0.0116	0.0194	0.4922
CLR	156	6186	3476	82	0.6555	0.0246	0.0474	0.6402	0.3669	0.0049	0.0239	0.5065
MRNET	156	6206	3456	82	0.6555	0.0245	0.0473	0.6423	0.3648	0.0042	0.0231	0.5004
GENIE3-RF-sqrt	153	5625	4037	85	0.6429	0.0265	0.0509	0.5822	0.4232	0.0189	0.0514	0.5897
GENIE3-RF-all	147	5631	4031	91	0.6176	0.0254	0.0489	0.5828	0.422	0.0108	0.0462	0.5696
CMI2NI	22	104	9558	216	0.0924	0.1746	0.1209	0.0108	0.9677	0.1116	0.1444	0.5411
NARROMI	36	780	8882	202	0.1513	0.0441	0.0683	0.0807	0.9008	0.0393	0.4347	0.5384
BiXGBoost	145	5633	4029	93	0.6092	0.0251	0.0482	0.583	0.4216	0.0082	0.0379	0.5453
PIDC	152	5626	4036	86	0.638655	0.0263067	0.0505319	0.582281	0.42303	0.017517	0.0331103	0.561955
MEOMI	146	5632	4030	92	0.6134	0.0253	0.0485	0.5829	0.4218	0.0095	0.0851	0.565
Size100-Ecoil2-null-mutants
Method	TP	FP	TN	FN	TPR	PPV	F1-score	FPR	ACC	MCC	AUPR	AUC
ARACNE	24	308	9354	214	0.1008	0.0723	0.0842	0.0319	0.9473	0.0587	0.0568	0.5349
CLR	220	5504	4158	18	0.9244	0.0384	0.0738	0.5697	0.4422	0.11	0.0952	0.8043
MRNET	212	5480	4182	26	0.8908	0.0372	0.0715	0.5672	0.4438	0.1003	0.0758	0.7609
GENIE3-RF-sqrt	225	4229	5433	13	0.9454	0.0505	0.0959	0.4377	0.5715	0.1563	0.2393	0.9021
GENIE3-RF-all	219	4235	5427	19	0.9202	0.0492	0.0934	0.4383	0.5703	0.1484	0.1716	0.8758
CMI2NI	118	314	9348	120	0.4958	0.2731	0.3522	0.0325	0.9562	0.3474	0.2726	0.7339
NARROMI	108	290	9372	130	0.4538	0.2714	0.3396	0.03	0.9576	0.3304	0.3563	0.7162
BiXGBoost	199	4255	5407	39	0.8361	0.0447	0.0848	0.4404	0.5663	0.1219	0.1315	0.796
PIDC	210	4244	5418	28	0.882353	0.0471486	0.0895141	0.439247	0.568485	0.136432	0.0735721	0.781586
MEOMI	224	4230	5432	14	0.9412	0.0503	0.0955	0.4378	0.5713	0.155	0.3009	0.9166
Size100-Yeast1-heterozygous
Method	TP	FP	TN	FN	TPR	PPV	F1-score	FPR	ACC	MCC	AUPR	AUC
ARACNE	12	356	9212	320	0.0361	0.0326	0.0343	0.0372	0.9317	-0.001	0.0327	0.4993
CLR	230	6326	3242	102	0.6928	0.0351	0.0668	0.6612	0.3507	0.012	0.0367	0.5225
MRNET	232	6252	3316	100	0.6988	0.0358	0.0681	0.6534	0.3584	0.0172	0.0356	0.521
GENIE3-RF-sqrt	210	5638	3930	122	0.6325	0.0359	0.068	0.5893	0.4182	0.0158	0.0513	0.5539
GENIE3-RF-all	203	5645	3923	129	0.6114	0.0347	0.0657	0.59	0.4168	0.0079	0.0489	0.5382
CMI2NI	18	160	9408	314	0.0542	0.1011	0.0706	0.0167	0.9521	0.0508	0.0731	0.5189
NARROMI	31	726	8842	301	0.0934	0.041	0.0569	0.0759	0.8963	0.0119	0.0962	0.5101
BiXGBoost	218	5630	3938	114	0.6566	0.0373	0.0706	0.5884	0.4198	0.025	0.0507	0.5595
PIDC	228	5620	3948	104	0.686747	0.0389877	0.0737864	0.587375	0.421818	0.0363837	0.0489997	0.575592
MEOMI	220	5628	3940	112	0.6627	0.0376	0.0712	0.5882	0.4202	0.0273	0.0489	0.5589
Size100-Yeast1-null-mutants
Method	TP	FP	TN	FN	TPR	PPV	F1-score	FPR	ACC	MCC	AUPR	AUC
ARACNE	56	224	9344	276	0.1687	0.2	0.183	0.0234	0.9495	0.1577	0.1455	0.5731
CLR	302	5696	3872	30	0.9096	0.0504	0.0954	0.5953	0.4216	0.1158	0.1662	0.809
MRNET	306	5680	3888	26	0.9217	0.0511	0.0969	0.5936	0.4236	0.1208	0.1327	0.7769
GENIE3-RF-sqrt	299	4799	4769	33	0.9006	0.0587	0.1101	0.5016	0.5119	0.1437	0.3247	0.856
GENIE3-RF-all	303	4795	4773	29	0.9127	0.0594	0.1116	0.5011	0.5127	0.1482	0.3072	0.8632
CMI2NI	144	130	9438	188	0.4337	0.5255	0.4752	0.0136	0.9679	0.4611	0.4322	0.7111
NARROMI	116	364	9204	216	0.3494	0.2417	0.2857	0.038	0.9414	0.261	0.384	0.6603
BiXGBoost	288	4810	4758	44	0.8675	0.0565	0.1061	0.5027	0.5097	0.1314	0.2387	0.8144
PIDC	290	4808	4760	42	0.873494	0.0568851	0.106814	0.502508	0.510101	0.133637	0.122536	0.774972
MEOMI	300	4798	4770	32	0.9036	0.0588	0.1105	0.5015	0.5121	0.1449	0.3606	0.8783
Size100-Yeast2-heterozygous
Method	TP	FP	TN	FN	TPR	PPV	F1-score	FPR	ACC	MCC	AUPR	AUC
ARACNE	36	318	8804	742	0.0463	0.1017	0.0636	0.0349	0.8929	0.0165	0.0907	0.5057
CLR	542	5922	3200	236	0.6967	0.0838	0.1497	0.6492	0.378	0.0268	0.0814	0.5137
MRNET	534	5932	3190	244	0.6864	0.0826	0.1474	0.6503	0.3762	0.0204	0.0812	0.5108
GENIE3-RF-sqrt	489	5335	3787	289	0.6285	0.084	0.1481	0.5848	0.4319	0.0239	0.1001	0.5464
GENIE3-RF-all	483	5341	3781	295	0.6208	0.0829	0.1463	0.5855	0.4307	0.0193	0.0968	0.5349
CMI2NI	22	112	9010	756	0.0283	0.1642	0.0482	0.0123	0.9123	0.0373	0.1227	0.508
NARROMI	73	682	8440	705	0.0938	0.0967	0.0952	0.0748	0.8599	0.0193	0.1957	0.5105
BiXGBoost	490	5334	3788	288	0.6298	0.0841	0.1484	0.5847	0.4321	0.0246	0.0956	0.5355
PIDC	466	5358	3764	312	0.598972	0.0800137	0.141169	0.587371	0.427273	0.00634286	0.0893418	0.525415
MEOMI	464	5360	3762	314	0.5964	0.0797	0.1406	0.5876	0.4269	0.0048	0.0937	0.5159
Size100-Yeast2-null-mutants
Method	TP	FP	TN	FN	TPR	PPV	F1-score	FPR	ACC	MCC	AUPR	AUC
ARACNE	98	182	8940	680	0.126	0.35	0.1853	0.02	0.9129	0.1721	0.249	0.5532
CLR	702	5422	3700	76	0.9023	0.1146	0.2034	0.5944	0.4446	0.1706	0.2561	0.7635
MRNET	700	5430	3692	78	0.8997	0.1142	0.2027	0.5953	0.4436	0.1687	0.2152	0.7333
GENIE3-RF-sqrt	652	4480	4642	126	0.838	0.127	0.2206	0.4911	0.5347	0.1868	0.3638	0.785
GENIE3-RF-all	616	4516	4606	162	0.7918	0.12	0.2085	0.4951	0.5275	0.1598	0.351	0.7538
CMI2NI	230	188	8934	548	0.2956	0.5502	0.3846	0.0206	0.9257	0.368	0.4568	0.639
NARROMI	185	386	8736	593	0.2378	0.324	0.2743	0.0423	0.9011	0.2256	0.3486	0.6006
BiXGBoost	614	4518	4604	164	0.7892	0.1196	0.2078	0.4953	0.5271	0.1583	0.2899	0.7326
PIDC	572	4560	4562	206	0.735219	0.111458	0.19357	0.49989	0.518586	0.126735	0.198903	0.678193
MEOMI	660	4472	4650	118	0.8483	0.1286	0.2234	0.4902	0.5364	0.1928	0.3941	0.8006
Size100-Yeast3-heterozygous
Method	TP	FP	TN	FN	TPR	PPV	F1-score	FPR	ACC	MCC	AUPR	AUC
ARACNE	58	314	8484	1044	0.0526	0.1559	0.0787	0.0357	0.8628	0.028	0.1358	0.5085
CLR	734	5460	3338	368	0.6661	0.1185	0.2012	0.6206	0.4113	0.0295	0.1204	0.5261
MRNET	736	5490	3308	366	0.6679	0.1182	0.2009	0.624	0.4085	0.0286	0.124	0.5276
GENIE3-RF-sqrt	648	5080	3718	454	0.588	0.1131	0.1898	0.5774	0.441	0.0068	0.1175	0.5123
GENIE3-RF-all	650	5078	3720	452	0.5898	0.1135	0.1903	0.5772	0.4414	0.0081	0.1174	0.5123
CMI2NI	22	108	8690	1080	0.02	0.1692	0.0357	0.0123	0.88	0.0212	0.1421	0.5039
NARROMI	92	691	8107	1010	0.0835	0.1175	0.0976	0.0785	0.8282	0.0058	0.2507	0.5027
BiXGBoost	641	5087	3711	461	0.5817	0.1119	0.1877	0.5782	0.4396	0.0022	0.114	0.5068
PIDC	650	5078	3720	452	0.589837	0.113478	0.190337	0.577177	0.441414	0.00806388	0.111934	0.505627
MEOMI	676	5052	3746	426	0.6134	0.118	0.198	0.5742	0.4467	0.025	0.1246	0.5296
Size100-Yeast3-null-mutants
Method	TP	FP	TN	FN	TPR	PPV	F1-score	FPR	ACC	MCC	AUPR	AUC
ARACNE	90	206	8592	1012	0.0817	0.3041	0.1288	0.0234	0.877	0.1076	0.2273	0.5294
CLR	908	5438	3360	194	0.824	0.1431	0.2438	0.6181	0.4311	0.135	0.2278	0.6765
MRNET	882	5412	3386	220	0.8004	0.1401	0.2385	0.6151	0.4311	0.1211	0.2155	0.659
GENIE3-RF-sqrt	862	4680	4118	240	0.7822	0.1555	0.2595	0.5319	0.503	0.1586	0.3073	0.7121
GENIE3-RF-all	837	4705	4093	265	0.7595	0.151	0.252	0.5348	0.498	0.1424	0.3231	0.6959
CMI2NI	214	138	8660	888	0.1942	0.608	0.2944	0.0157	0.8964	0.3032	0.419	0.5895
NARROMI	213	393	8405	889	0.1933	0.3515	0.2494	0.0447	0.8705	0.195	0.3899	0.5765
BiXGBoost	788	4754	4044	314	0.7151	0.1422	0.2372	0.5404	0.4881	0.1107	0.2519	0.6548
PIDC	764	4778	4020	338	0.693285	0.137856	0.229982	0.543078	0.483232	0.0951691	0.221711	0.636271
MEOMI	872	4670	4128	230	0.7913	0.1573	0.2625	0.5308	0.5051	0.165	0.346	0.7431

## Sheet: size1643
Size1643-net1-expression-datas
Method	TP	FP	TPR	PPV	F1-score	FPR	ACC	MCC	AUPR	AUC
ARACNE	1262	4766	0.1579	0.008	0.2094	0.18	0.9809	0.1723	0.1736	0.5752
CLR	7928	585374	0.992	0.9846	0.0134	0.0264	0.0284	0.0069	0.1617	0.7241
MRNET	7928	585502	0.992	0.9848	0.0134	0.0264	0.0282	0.0068	0.1097	0.6984
GENIE3-RF-sqrt	4226	315964	0.5288	0.0132	0.0258	0.5314	0.4694	-0.0006	0.1219	0.5463
GENIE3-RF-all	4226	315964	0.5288	0.0132	0.0258	0.5314	0.4694	-0.0006	0.1839	0.5445
CMI2NI	2386	8340	0.2985	0.2225	0.2549	0.014	0.9769	0.2462	0.0697	0.6258
NARROMI	1965	45545	0.2459	0.0414	0.0708	0.0766	0.9144	0.0719	0.1222	0.5587
BiXGBoost	4219	314464	0.5279	0.0132	0.0258	0.5289	0.4718	-0.0002	0.145	0.5474
PIDC	7816	554960	0.978	0.0139	0.0274	0.9334	0.0787	0.0205	0.2349	0.7776
MEOMI	7532	555244	0.9424	0.0134	0.0264	0.9339	0.0777	0.0039	0.2491	0.7463
