# Supplementary material for: An approach of gene regulatory network construction using mixed entropy optimizing context-related likelihood mutual information
Source: Bioinformatics. 2022 Nov 7;39(1):btac717. doi: 10.1093/bioinformatics/btac717 (PMC9805593; doi:10.1093/bioinformatics/btac717)
Supplement: btac717_Supplementary_Data [file btac717_supplementary_data.zip › btac717_Supplementary_Data/Result of Ecoli datasets.xlsx]

## Sheet: Ecoli SOS
E. coli SOS pathway network
Method	TP	FP	TN	FN	TPR	PPV	F1-score	FPR	ACC	MCC	AUPR	AUC
ARACNE	12	6	18	36	0.25	0.6667	0.3636	0.25	0.4167	0	0.6024	0.5265
CLR	22	10	14	26	0.4583	0.6875	0.55	0.4167	0.5	0.0395	0.6455	0.5688
MRNET	22	10	14	26	0.4583	0.6875	0.55	0.4167	0.5	0.0395	0.5988	0.5587
GENIE3-RF-sqrt	36	16	8	12	0.75	0.6923	0.72	0.6667	0.6111	0.0877	0.7554	0.5981
GENIE3-RF-all	37	15	9	11	0.7708	0.7115	0.74	0.625	0.6389	0.1535	0.7644	0.6428
CMI2NI	14	2	22	34	0.2917	0.875	0.4375	0.0833	0.5	0.2362	0.7576	0.6193
NARROMI	4	4	20	44	0.0833	0.5	0.1429	0.1667	0.3333	-0.125	0.5764	0.4792
BiXGBoost	34	18	6	14	0.7083	0.6538	0.68	0.75	0.5556	-0.0439	0.6558	0.4792
PIDC	22	8	16	26	0.458333	0.733333	0.564103	0.333333	0.527778	0.119523	0.691623	0.564236
MEOMI	42	16	8	6	0.875	0.7241	0.7925	0.6667	0.6944	0.2481	0.7753	0.7049
E. coli SOS DNA repair network EData-1
Method	TP	FP	TN	FN	TPR	PPV	F1-score	FPR	ACC	MCC	AUPR	AUC
ARACNE	2	12	30	12	0.1429	0.1429	0.1429	0.2857	0.5714	-0.1429	0.2041	0.4422
CLR	12	28	14	2	0.8571	0.3	0.4444	0.6667	0.4643	0.1826	0.2538	0.5408
MRNET	6	26	16	8	0.4286	0.1875	0.2609	0.619	0.3929	-0.1667	0.225	0.4354
GENIE3-RF-sqrt	11	25	17	3	0.7857	0.3056	0.44	0.5952	0.5	0.1721	0.3893	0.6896
GENIE3-RF-all	11	25	17	3	0.7857	0.3056	0.44	0.5952	0.5	0.1721	0.352	0.6709
CMI2NI	8	28	14	6	0.5714	0.2222	0.32	0.6667	0.3929	-0.0861	0.2521	0.2762
NARROMI	0	0	42	14	NA	NA	NA	NA	NA	NA	NA	NA
BiXGBoost	12	24	18	2	0.8571	0.3333	0.48	0.5714	0.5357	0.2582	0.4944	0.7245
PIDC	14	22	20	0	1	0.388889	0.56	0.52381	0.607143	0.430331	0.43847	0.768707
MEOMI	12	24	18	2	0.8571	0.3333	0.48	0.5714	0.5357	0.2582	0.4315	0.7177
E. coli SOS DNA repair network EData-2
Method	TP	FP	TN	FN	TPR	PPV	F1-score	FPR	ACC	MCC	AUPR	AUC
ARACNE	12	2	40	2	0.8571	0.8571	0.8571	0.0476	0.9286	0.8095	0.7934	0.9252
CLR	14	28	14	0	1	0.3333	0.5	0.6667	0.5	0.3333	0.6929	0.9184
MRNET	14	10	32	0	1	0.5833	0.7368	0.2381	0.8214	0.6667	0.7988	0.966
GENIE3-RF-sqrt	11	29	13	3	0.7857	0.275	0.4074	0.6905	0.4286	0.0913	0.425	0.7032
GENIE3-RF-all	11	29	13	3	0.7857	0.275	0.4074	0.6905	0.4286	0.0913	0.3869	0.6692
CMI2NI	14	26	16	0	1	0.35	0.5185	0.619	0.5357	0.3651	0.5902	0.8163
NARROMI	0	4	38	14	0	0	NaN	0.0952	0.6786	-0.1601	0.1296	0.5
BiXGBoost	13	27	15	1	0.9286	0.325	0.4815	0.6429	0.5	0.2739	0.4438	0.727
PIDC	12	28	14	2	0.857143	0.3	0.444444	0.666667	0.464286	0.182574	0.380514	0.656463
MEOMI	14	26	16	0	1	0.35	0.5185	0.619	0.5357	0.3651	0.58	0.8435
E. coli SOS DNA repair network EData-3
Method	TP	FP	TN	FN	TPR	PPV	F1-score	FPR	ACC	MCC	AUPR	AUC
ARACNE	2	12	30	12	0.1429	0.1429	0.1429	0.2857	0.5714	-0.1429	0.2041	0.4422
CLR	10	32	10	4	0.7143	0.2381	0.3571	0.7619	0.3571	-0.0476	0.2209	0.4762
MRNET	10	30	12	4	0.7143	0.25	0.3704	0.7143	0.3929	0	0.2443	0.5034
GENIE3-RF-sqrt	12	34	8	2	0.8571	0.2609	0.4	0.8095	0.3571	0.0538	0.2971	0.6088
GENIE3-RF-all	12	34	8	2	0.8571	0.2609	0.4	0.8095	0.3571	0.0538	0.267	0.5612
CMI2NI	10	26	16	4	0.7143	0.2778	0.4	0.619	0.4643	0.0861	0.2298	0.2462
NARROMI	2	3	39	12	0.1429	0.4	0.2105	0.0714	0.7321	0.1085	0.3948	0.5612
BiXGBoost	13	33	9	1	0.9286	0.2826	0.4333	0.7857	0.3929	0.1615	0.342	0.6692
PIDC	8	28	14	6	0.571429	0.222222	0.32	0.666667	0.392857	-0.0860663	0.280215	0.581633
MEOMI	14	32	10	0	1	0.3043	0.4667	0.7619	0.4286	0.2692	0.3087	0.6803
E. coli SOS DNA repair network EData-4
Method	TP	FP	TN	FN	TPR	PPV	F1-score	FPR	ACC	MCC	AUPR	AUC
ARACNE	4	10	32	10	0.2857	0.2857	0.2857	0.2381	0.6429	0.0476	0.2378	0.5374
CLR	14	32	10	0	1	0.3043	0.4667	0.7619	0.4286	0.2692	0.2415	0.585
MRNET	14	34	8	0	1	0.2917	0.4516	0.8095	0.3929	0.2357	0.2565	0.5918
GENIE3-RF-sqrt	10	28	14	4	0.7143	0.2632	0.3846	0.6667	0.4286	0.0442	0.3133	0.6173
GENIE3-RF-all	10	28	14	4	0.7143	0.2632	0.3846	0.6667	0.4286	0.0442	0.2777	0.5765
CMI2NI	10	18	24	4	0.7143	0.3571	0.4762	0.4286	0.6071	0.2474	0.3109	0.2963
NARROMI	0	3	39	14	0	0	NaN	0.0714	0.6964	-0.1374	0.1273	0.4881
BiXGBoost	12	26	16	2	0.8571	0.3158	0.4615	0.619	0.5	0.2208	0.3593	0.6735
PIDC	12	26	16	2	0.857143	0.315789	0.461538	0.619048	0.5	0.220755	0.319925	0.666667
MEOMI	14	24	18	0	1	0.3684	0.5385	0.5714	0.5714	0.3974	0.4837	0.8095

## Sheet: Ecoil community
Escherichia-coil community network
Method	TP	FP	TN	FN	TPR	PPV	F1-score	FPR	ACC	MCC	AUPR	AUC
ARACNE	768	25874	1440768	5740	0.118	0.0288	0.0463	0.0176	0.9785	0.0499	0.0285	0.5505
CLR	6456	1453452	13190	52	0.992	0.0044	0.0088	0.991	0.0133	0.0007	0.0331	0.6993
MRNET	6456	1453432	13210	52	0.992	0.0044	0.0088	0.991	0.0133	0.0007	0.0211	0.671
GENIE3-RF-sqrt	3384	748416	718226	3124	0.52	0.0045	0.0089	0.5103	0.4898	0.0013	0.0182	0.5784
GENIE3-RF-all	3384	748416	718226	3124	0.52	0.0045	0.0089	0.5103	0.4898	0.0013	0.0184	0.5701
CMI2NI	2386	331926	1134716	4122	0.3666	0.0071	0.014	0.2263	0.7719	0.0222	0.0022	0.5733
NARROMI	669	52103	1414539	5839	0.1028	0.0127	0.0226	0.0355	0.9607	0.024	0.015	0.5335
BiXGBoost	3374	743961	722681	3134	0.5184	0.0045	0.009	0.5073	0.4929	0.0015	0.0197	0.5458
PIDC	6396	1422080	44562	112	0.9828	0.0045	0.0089	0.9696	0.0346	0.0051	0.0463	0.6169
MEOMI	6200	1421720	44922	308	0.9527	0.0043	0.0086	0.9694	0.0347	0.0064	0.0209	0.638
