# Supplementary material for: An approach of gene regulatory network construction using mixed entropy optimizing context-related likelihood mutual information
Source: Bioinformatics. 2022 Nov 7;39(1):btac717. doi: 10.1093/bioinformatics/btac717 (PMC9805593; doi:10.1093/bioinformatics/btac717)
Supplement: btac717_Supplementary_Data [file btac717_supplementary_data.zip › btac717_Supplementary_Data/Result of Human datasets.xlsx]

## Sheet: GSD
GSD(drop rate=0)	TP	FP	TN	FN	TPR	PPV	F1-score	FPR	ACC	MCC	AUPR	AUC
ARACNE	22	20	206	94	0.189655	0.52381	0.278481	0.0884956	0.666667	0.145917	0.438938	0.550427
CLR	94	124	102	22	0.810345	0.431193	0.562874	0.548673	0.573099	0.257693	0.505347	0.695224
MRNET	98	136	90	18	0.844828	0.418803	0.56	0.60177	0.549708	0.247556	0.475714	0.676152
GENIE3-RF-sqrt	72	92	134	44	0.62069	0.439024	0.514286	0.40708	0.602339	0.202429	0.424944	0.620842
GENIE3-RF-all	71	93	133	45	0.612069	0.432927	0.507143	0.411504	0.596491	0.190066	0.420315	0.613385
CMI2NI	74	116	110	42	0.637931	0.389474	0.48366	0.513274	0.538012	0.118768	0.350633	0.547986
NARROMI	16	14	212	100	0.137931	0.533333	0.219178	0.0619469	0.666667	0.127165	0.440525	0.537572
BiXGBoost	74	90	136	42	0.637931	0.45122	0.528571	0.39823	0.614035	0.227154	0.400416	0.610543
PIDC	68	96	130	48	0.586207	0.414634	0.485714	0.424779	0.578947	0.152979	0.431147	0.600092
MEOMI	78	86	140	38	0.672414	0.47561	0.557143	0.380531	0.637427	0.276605	0.493225	0.686298
GSD(drop rate=50)	TP	FP	TN	FN	TPR	PPV	F1-score	FPR	ACC	MCC	AUPR	AUC
ARACNE	20	18	208	96	0.172414	0.526316	0.25974	0.079646	0.666667	0.13975	0.441557	0.546842
CLR	96	124	102	20	0.827586	0.436364	0.571429	0.548673	0.578947	0.275652	0.490885	0.673177
MRNET	98	130	96	18	0.844828	0.429825	0.569767	0.575221	0.567251	0.270766	0.459359	0.67455
GENIE3-RF-sqrt	79	117	109	37	0.681034	0.403061	0.50641	0.517699	0.549708	0.156336	0.430027	0.61903
GENIE3-RF-all	83	113	113	33	0.715517	0.423469	0.532051	0.5	0.573099	0.206282	0.43599	0.623417
CMI2NI	64	96	130	52	0.551724	0.4	0.463768	0.424779	0.567251	0.120449	0.388715	0.571559
NARROMI	14	13	213	102	0.12069	0.518519	0.195804	0.0575221	0.663743	0.110902	0.443815	0.531507
BiXGBoost	79	117	109	37	0.681034	0.403061	0.50641	0.517699	0.549708	0.156336	0.400206	0.59046
PIDC	74	122	104	42	0.637931	0.377551	0.474359	0.539823	0.520468	0.0939038	0.403057	0.586665
MEOMI	82	114	112	34	0.706897	0.418367	0.525641	0.504425	0.567251	0.193795	0.471192	0.652731

## Sheet: hHEP
hHEP (top 100)	TP	FP	TN	FN	TPR	PPV	F1-score	FPR	ACC	MCC	AUPR	AUC
ARACNE	36	272	1352	50	0.418605	0.116883	0.182741	0.167488	0.811696	0.142813	0.195102	0.652222
CLR	86	1612	12	0	1	0.0506478	0.0964126	0.992611	0.0573099	0.0193454	0.107303	0.742811
MRNET	86	1614	10	0	1	0.0505882	0.0963046	0.993842	0.0561404	0.0176495	0.271014	0.879511
GENIE3-RF-sqrt	45	846	778	41	0.523256	0.0505051	0.0921187	0.520936	0.481287	0.0010149	0.0696949	0.607224
GENIE3-RF-all	45	846	778	41	0.523256	0.0505051	0.0921187	0.520936	0.481287	0.0010149	0.0646016	0.600424
CMI2NI	82	850	774	4	0.953488	0.0879828	0.1611	0.523399	0.500585	0.188757	0.0251462	0.82183
NARROMI	7	81	1543	79	0.0813953	0.0795455	0.0804598	0.0498768	0.906433	0.0311775	0.0848932	0.514302
BiXGBoost	45	843	781	41	0.523256	0.0506757	0.0924025	0.519089	0.483041	0.0018228	0.0795714	0.559647
PIDC	73	815	809	13	0.848837	0.0822072	0.149897	0.501847	0.515789	0.151781	0.489305	0.850903
MEOMI	80	808	816	6	0.930233	0.0900901	0.164271	0.497537	0.523977	0.18927	0.0822789	0.708071
hHEP (top 200)	TP	FP	TN	FN	TPR	PPV	F1-score	FPR	ACC	MCC	AUPR	AUC
ARACNE	84	634	5644	132	0.388889	0.116992	0.179872	0.100988	0.882045	0.164629	0.164959	0.65567
CLR	212	6210	68	4	0.981481	0.0330115	0.0638747	0.989169	0.0431167	-0.0131642	0.170831	0.827791
MRNET	212	6210	68	4	0.981481	0.0330115	0.0638747	0.989169	0.0431167	-0.0131642	0.231142	0.870267
GENIE3-RF-sqrt	113	3270	3008	103	0.523148	0.0334023	0.0627952	0.520867	0.480597	0.000818996	0.0687887	0.617418
GENIE3-RF-all	113	3270	3008	103	0.523148	0.0334023	0.0627952	0.520867	0.480597	0.000818996	0.0601235	0.60612
CMI2NI	200	2546	3732	16	0.925926	0.0728332	0.135044	0.405543	0.605482	0.188891	0.0166307	0.833789
NARROMI	34	323	5955	182	0.157407	0.0952381	0.118674	0.0514495	0.922236	0.0833602	0.0853174	0.553323
BiXGBoost	109	2557	3721	107	0.50463	0.0408852	0.0756419	0.407295	0.589775	0.0354803	0.0790609	0.604267
PIDC	111	2555	3723	105	0.513889	0.0416354	0.0770298	0.406977	0.590391	0.0389716	0.141336	0.627713
MEOMI	198	2468	3810	18	0.916667	0.0742686	0.137405	0.393119	0.617185	0.190844	0.077383	0.778806
hHEP (top 500)	TP	FP	TN	FN	TPR	PPV	F1-score	FPR	ACC	MCC	AUPR	AUC
ARACNE	104	1684	29700	390	0.210526	0.0581655	0.0911481	0.0536579	0.934939	0.0842089	0.0831484	0.582333
CLR	492	31128	256	2	0.995951	0.0155598	0.0306408	0.991843	0.0234645	0.00566375	0.112298	0.805534
MRNET	492	31128	256	2	0.995951	0.0155598	0.0306408	0.991843	0.0234645	0.00566375	0.151959	0.830734
GENIE3-RF-sqrt	221	9893	21491	273	0.447368	0.0218509	0.0416667	0.315224	0.681097	0.0350699	0.0532295	0.601259
GENIE3-RF-all	186	9928	21456	308	0.376518	0.0183904	0.0350679	0.31634	0.678901	0.0159709	0.0385923	0.55289
CMI2NI	360	6706	24678	134	0.728745	0.0509482	0.0952381	0.213676	0.785432	0.153167	0.0788563	0.785243
NARROMI	86	1587	29797	408	0.174089	0.0514047	0.0793724	0.0505672	0.937418	0.0684186	0.0648018	0.563538
BiXGBoost	226	9888	21496	268	0.45749	0.0223453	0.0426094	0.315065	0.68141	0.0377983	0.0585058	0.613469
MEOMI	364	9750	21634	130	0.736842	0.0359897	0.0686275	0.310668	0.690068	0.113103	0.050221	0.759877
PIDC	230	9884	21500	264	0.465587	0.0227408	0.0433635	0.314938	0.681661	0.0399811	0.0527446	0.620803
